# Supplementary material for: Intraoperative use of a functional lumen imaging probe during peroral endoscopic myotomy in patients with achalasia: A single-institute experience and systematic review
Source: PLoS One. 2020 Jun 9;15(6):e0234295. doi: 10.1371/journal.pone.0234295 (PMC7282640; doi:10.1371/journal.pone.0234295)
Supplement: S1 File — NA, not available. a In three patients, postoperative FLIP measurements could not be conducted because the intra-bag pressure was < 5 mmHg. b In four patients, the initial IRP on HRM could not measure because the probe could not pass through the EGJ due to the high pressure. c TBE and HRM were performed in 15 and 14 patients, because other patients refused to undergo these diagnostic procedures. d In two patients, Eckardt score could not evaluated due to follow-up loss. e In eight patients, the FLIP measurements was only performed in 50-mL balloon distension. (XLSX) [file pone.0234295.s004.xlsx]

## Sheet: Sheet1
Number	Age	Sex	Achalasia type	Symptom duration (months)	Previous treatment	Initial Eckardt score	Initial IRP on HRM	Initial barium statis on TBE (cm)	Procedure time (minutes)	Eckardt score at 3 months	Post-POEM IRP on HRM (3 months)	Post-POEM barium stasis on TBE (3months)	Eckardt score at 12 months	Pre CSA40	Post CSA40	Pre DI40	Post DI40	Pre CSA50	Post CSA50	Pre DI50	Post DI50	Reflux esophagitis at 3 months
1	30	M	II	36	0	5	42	11.6	120	0	9	2.95	1	21	40	1.6	5.1	23	70	0.68	3.66	None
2	61	F	II	24	0	9	bNA	25	101	0	13	0	0	20	131	1.5	10	39	180	1.12	7.72	LA-A
3	37	M	II	24	0	4	51	35	172	0	CNA	CNA	0	21	125	0.8	7.2	45	148	0.97	4.53	None
4	51	M	I	18	0	7	18	13	111	0	7	13.3	0	20	131	0.7	8.1	22	166	0.44	5.13	LA-A
5	27	M	I	36	0	3	36	29.1	93	0	CNA	CNA	3	23	88	0.5	6	41	119	0.7	2.86	None
6	34	M	II	36	0	9	bNA	0	174	3	CNA	8.2	dNA	21	126	0.5	4.2	21	167	0.3	3.63	None
7	29	F	II	24	0	0	40	24	103	1	12	11	1	21	92	0.7	4.1	23	110	0.46	3.94	None
8	48	F	II	28	PBD*2/botox*1	7	58	0	82	1	10	0	1	104	156	6.8	18.2	136	298	3.68	11.7	LA-A
9	71	F	III	48	0	6	44	0	100	1	26	0	0	161	384	4.4	12.9	161	384	4.53	11.7	None
10	33	F	II	12	0	6	46	30.1	90	3	31	18.8	dNA	175	247	8.7	11.7	105	263	4.3	6.2	None
11	36	M	II	7.3	0	11	bNA	27.2	136	1	13	8.6	1	21	154	0.7	7.3	59	255	1	6	LA-B
12	45	M	II	48	0	7	25	20	71	0	12	CNA	0	32	106	1.5	6.2	55	206	1.1	5.6	LA-B
13	23	M	I	12	0	12	25	29.4	157	2	12	0	2	37	104	1.6	5.6	117	146	2.8	3.5	LA-A
14	64	M	III	4	0	7	37	12.1	107	1	15	5.9	0	40	125	0.7	3.4	52	154	0.7	2.3	None
15	46	M	II	84	0	5	bNA	11.2	163	1	CNA	6.9	1	eNA	eNA	eNA	eNA	32	71	2.9	11.3	LA-C
16	23	F	II	12	0	8	40	6.3	93	1	17	0	0	49	83	2.2	4	90	127	2.2	3	LA-A
a17	31	M	II	4	0	6	41	11.1	99	0	9.2	CNA	2	eNA	eNA	eNA	eNA	45	NA	1.4	NA	LA-A
a18	56	F	I	1	0	5	66	23.6	153	0	10	0	0	eNA	eNA	eNA	eNA	46	NA	1.4	NA	LA-C
19	36	F	II	12	0	5	24	10.1	122	0	CNA	3.3	0	eNA	eNA	eNA	eNA	18	60	0.6	6.4	LA-C
20	47	F	I	15	PBD*2	5	21	13.5	122	0	CNA	CNA	0	eNA	eNA	eNA	eNA	30	32	3	4.6	None
21	65	F	III	60	PBD*1	9	48	19.6	132	0	CNA	CNA	2	eNA	eNA	eNA	eNA	18	55	3.1	9.4	LA-A
a22	60	F	I	17*12	PBD*1	5	17	11.1	152	0	CNA	CNA	0	eNA	eNA	eNA	eNA	236	NA	5.9	NA	None
23	73	F	II	7	0	10	23	5.6	90	0	CNA	CNA	0	eNA	eNA	eNA	eNA	18	322	3.1	4.9	None
